# Supplementary material for: Pterodactylus scolopaciceps Meyer, 1860 (Pterosauria, Pterodactyloidea) from the Upper Jurassic of Bavaria, Germany: The Problem of Cryptic Pterosaur Taxa in Early Ontogeny
Source: PLoS One. 2014 Oct 22;9(10):e110646. doi: 10.1371/journal.pone.0110646 (PMC4206445; doi:10.1371/journal.pone.0110646)
Supplement: File S2 — Statistical procedures. Three pages of statistical tests on various datasets. (XLSX) [file pone.0110646.s002.xlsx]

## Sheet: S2.1. 120 Graphs
S2.1.
	How to use this data supplement: at the bottom of the page there are three tabs; the first (S2.1.) contains the 120 graphs analysing 16 measurements of the pterosaur anatomy; the second (S2.2.) contains the R2 values for each hypothetical taxon and their associated graphs; the third page (S2.3.) contains data available from Wellnhofer (1970).
			Skull length mm	Skull depth mm	orbit length mm	orbit depth mm	NAOF length mm	NAOF depth mm	SQ to NAOF mm	cv V length mm	cv V diameter mm	PCRW length mm	femur length mm	humerus length mm	ulna length mm	mc IV length mm	wingspan mm	foot length mm
	Morphotype 1	SMF R 404	79.12	16.2	13.932	9.633	24.143	7.224	47.364	11.695	5.218	67.614	29.489	28.694	42.456	30.369	477.5	29.927
		SMF R 4072	56.799	13.1	9.805	8.718	13.567	6.349	32.908	8.463	3.538	44.885	21.327	21.131	27.905	19.73	328	21.525
		NHM/OU	66.882	14.6	11.664	10.139	16.331	7.405	37.374	9.262	3.172	51.297	18.967	23.973	33.48	23.419	393.8	24.462
	Morphotype 2	BSP 1883 XVI 1	111.786	17.2	16.265	10.264	30.601	9.831	58.631	19.838	5.05	82.867	40.223	48.246	52.772	40.379	633.2	33.9
		BSP AS V 29a	69.776	11.3	10.151	6.361	14.451	4.627	33.889	10.003	3.532	51.807	25.324	24.989	29.984	22.195	377.4	18
		BSP 1975 I 221	95.8	14.5	13.167	7.715	22.318	7.53	45.089	17.619	4.374	68.491	35.057	35.165	43.847	33.228	520.2	27
		BSP 1967 I 276	82.387	12	12.109	7.361	19.54	5.996	41.73	13.494	4.041	61.931	28.837	28.633	37.071	28.832	459.7	22
	P.antiquus		103.133	17.1	14.479	11.437	29.991	10.281	53.998	17.753	5.071	64.305	32.591	31.844	46.402	33.244	542.2	33.381
	Ctenochasma		101.324	11.595	10.467	7.316	21.937	5.721	44.739	15.927	4.977	82.601	32.313	36.567	46.921	52.187
	Abbreviations = cv V - Cervical vertebrae 5; mc IV - Wing metacarpal; NAOF - Nasoantorbital fenestra; PCRW - Praecaudal rumpwirble saule; SQ - Squamosal

## Sheet: S2.2. R2 values & frequencies
S2.2.
	Table of R^2 values
	Morphotype 1			Morphotype 2			"Pterodactylus antiquus"
	R2 Values	R2 value ranges	Frequency	R2 Values	R2 value ranges	Frequency	R2 Values	R2 value ranges	Frequency
	0.998627	1-0.09	33	0.96554	1-0.09	36	0.45663	1-0.09	1
	0.999998	0.99-0.98	15	0.97576	0.99-0.98	18	0.825024	0.99-0.98	1
	0.349557	0.98-0.97	6	0.908866	0.98-0.97	18	0.160593	0.98-0.97	5
	0.955224	0.97-0.96	6	0.974299	0.97-0.96	11	0.866005	0.97-0.96	1
	0.545107	0.96-0.95	3	0.995046	0.96-0.95	6	0.601567	0.96-0.95	2
	0.974157	0.95-0.94	3	0.959385	0.95-0.94	14	0.877984	0.95-0.94	1
	0.948771	0.94-0.93	2	0.973395	0.94-0.93	5	0.971017	0.94-0.93	6
	0.646765	0.93-0.92	0	0.990922	0.93-0.92	1	0.605478	0.93-0.92	1
	0.964034	0.92-0.91	0	0.988292	0.92-0.91	3	0.826187	0.92-0.91	3
	0.60139	0.91-0.90	0	0.992248	0.91-0.90	4	0.881	0.91-0.90	1
	0.992487	0.90-0.89	0	0.953128	0.90-0.89	0	0.827117	0.90-0.89	8
	0.993858	0.89-0.88	0	0.9996	0.89-0.88	0	0.911383	0.89-0.88	5
	0.985795	0.88-0.87	0	0.993659	0.88-0.87	2	0.934582	0.88-0.87	4
	0.999822	0.87-0.86	0	0.993341	0.87-0.86	1	0.959514	0.87-0.86	2
	0.986532	0.86-0.85	0	0.995316	0.86-0.85	0	0.652322	0.86-0.85	2
	0.998516	0.85-0.84	1	0.942355	0.85-0.84	0	0.746177	0.85-0.84	0
	0.385281	0.84-0.83	1	0.909247	0.84-0.83	0	0.781776	0.84-0.83	2
	0.938658	0.83-.082	0	0.943245	0.83-.082	0	0.735244	0.83-.082	6
	0.58186	0.82-0.81	1	0.97823	0.82-0.81	0	0.860617	0.82-0.81	1
	0.961105	0.81-0.80	1	0.930258	0.81-0.80	0	0.724375	0.81-0.80	0
	0.931212	0.80-0.79	2	0.911888	0.80-0.79	1	0.388496	0.80-0.79	1
	0.610966	0.79-0.78	0	0.947576	0.79-0.78	0	0.585181	0.79-0.78	3
	0.948971	0.78-0.77	1	0.949624	0.78-0.77	0	0.448518	0.78-0.77	3
	0.564854	0.77-0.76	0	0.979109	0.77-0.76	0	0.315097	0.77-0.76	1
	0.98474	0.76-0.75	3	0.982188	0.76-0.75	0	0.385744	0.76-0.75	5
	0.986716	0.75-0.74	0	0.961821	0.75-0.74	0	0.671404	0.75-0.74	2
	0.975698	0.74-0.73	0	0.935993	0.74-0.73	0	0.529218	0.74-0.73	3
	0.997462	0.73-0.72	1	0.954792	0.73-0.72	0	0.545729	0.73-0.72	3
	0.97666	0.72-0.71	3	0.982152	0.72-0.71	0	0.949782	0.72-0.71	3
	0.348154	0.71-0.70	0	0.973421	0.71-0.70	0	0.382785	0.71-0.70	0
	0.955831	0.70-0.69	0	0.999939	0.70-0.69	0	0.938679	0.70-0.69	0
	0.543641	0.69-0.68	1	0.9869	0.69-0.68	0	0.711515	0.69-0.68	2			Tukey-Kramer honestly significant difference (HSD) test (*=Significant difference)
	0.974622	0.68-0.67	1	0.99775	0.68-0.67	0	0.971603	0.68-0.67	3			Sample	Morphotype 1	Morphotype 2	"Pterodactylus antiquus"
	0.949418	0.67-0.66	0	0.906782	0.67-0.66	0	0.733748	0.67-0.66	1			Morphotype 1	-	0.0655008	0.0655008
	0.648172	0.66-0.65	1	0.995194	0.66-0.65	0	0.750424	0.66-0.65	3			Morphotype 2	*0.195824303967156	-	0.0655008
	0.96458	0.65-0.64	2	0.997457	0.65-0.64	0	0.882144	0.65-0.64	0			"Pterodactylus antiquus"	0.0632642	*0.25909152782287	-
	0.602831	0.64-0.63	0	0.947976	0.64-0.63	0	0.713972	0.64-0.63	0			Bottom left - qs=(χA-χB)/SE
	0.992739	0.63-0.62	0	0.970536	0.63-0.62	0	0.766278	0.63-0.62	0			Top right - HSD=q√MS/N
	0.994086	0.62-0.61	2	0.980838	0.62-0.61	0	0.97326	0.62-0.61	2
	0.986141	0.61-0.60	2	0.983732	0.61-0.60	0	0.925054	0.61-0.60	2				Standard deviation	N^2	Standard error
	0.999859	0.60-0.59	0	0.994156	0.60-0.59	0	0.930122	0.60-0.59	0			M1 + M2	0.228614	57600	3.969e-06
	0.986869	0.59-0.58	1	0.982561	0.59-0.58	0	0.883187	0.59-0.58	2			M1 + P.a	0.263832	57600	4.58042e-06
	0.1658	0.58-0.57	0	0.975711	0.58-0.57	0	0.412078	0.58-0.57	1			M2 + P.a	0.209234	57600	3.63254e-06
	0.961313	0.57-0.56	1	0.941248	0.57-0.56	0	0.755873	0.57-0.56	1			Mean Squares	0.0464812
	0.206018	0.56-0.55	0	0.985537	0.56-0.55	0	0.390642	0.56-0.55	0			Degrees of freedom	357
	0.154722	0.55-0.54	2	0.796176	0.55-0.54	0	0.114468	0.55-0.54	1			T sum of mean squares	16.5938
	1.48378e-05	0.54-0.53	1	0.947052	0.54-0.53	0	0.23611	0.54-0.53	2			q	3.32812
	0.182802	0.53-0.52	0	0.955602	0.53-0.52	0	0.103418	0.53-0.52	1
	0.00256957	0.52-0.51	0	0.875483	0.52-0.51	0	0.0363378	0.52-0.51	0			0.195824
	0.269468	0.51-0.50	0	0.969111	0.51-0.50	0	0.0941463	0.51-0.50	1			-0.0632642	-0.259092
	0.276896	0.50-0.49	0	0.916715	0.50-0.49	0	0.286503	0.50-0.49	0
	0.240979	0.49-0.48	0	0.917361	0.49-0.48	0	0.176015	0.49-0.48	0
	0.336895	0.48-0.47	0	0.945458	0.48-0.47	0	0.201961	0.48-0.47	0
	0.243683	0.47-0.46	1	0.934903	0.47-0.46	0	0.65811	0.47-0.46	0
	0.335099	0.46-0.45	1	0.986499	0.46-0.45	0	0.772153	0.46-0.45	4
	0.997324	0.45-0.44	0	0.998241	0.45-0.44	0	0.986899	0.45-0.44	1
	0.999772	0.44-0.43	0	0.903224	0.44-0.43	0	0.781586	0.44-0.43	0
	0.831325	0.43-0.42	2	0.99422	0.43-0.42	0	0.821983	0.43-0.42	0
	0.999498	0.42-0.41	0	0.996785	0.42-0.41	0	0.773953	0.42-0.41	2
	0.794827	0.41-0.40	0	0.946678	0.41-0.40	0	0.723928	0.41-0.40	0
	0.9841	0.40-0.39	0	0.972435	0.40-0.39	0	0.672253	0.40-0.39	1
	0.981948	0.39-0.38	2	0.979415	0.39-0.38	0	0.938334	0.39-0.38	3
	0.991237	0.38-0.37	0	0.98186	0.38-0.37	0	0.874621	0.38-0.37	0
	0.960577	0.37-0.36	0	0.993254	0.37-0.36	0	0.897129	0.37-0.36	1
	0.990639	0.36-0.35	1	0.982154	0.36-0.35	0	0.896069	0.36-0.35	0
	0.384756	0.35-0.34	2	0.976094	0.35-0.34	0	0.758475	0.35-0.34	0
	0.32092	0.34-0.33	2	0.946782	0.34-0.33	0	0.563934	0.34-0.33	0
	0.0372146	0.33-0.32	1	0.993037	0.33-0.32	0	0.458781	0.33-0.32	0
	0.356417	0.32-0.31	0	0.993224	0.32-0.31	0	0.418028	0.32-0.31	1
	0.0215313	0.31-0.30	0	0.985973	0.31-0.30	0	0.36917	0.31-0.30	0
	0.458431	0.30-0.29	0	0.977914	0.30-0.29	0	0.452335	0.30-0.29	0
	0.466743	0.29-0.28	0	0.99561	0.29-0.28	0	0.683986	0.29-0.28	1
	0.425973	0.28-0.27	1	0.98733	0.28-0.27	0	0.575862	0.28-0.27	0
	0.531813	0.27-0.26	1	0.995596	0.27-0.26	0	0.614904	0.27-0.26	0
	0.429095	0.26-0.25	0	0.999678	0.26-0.25	0	0.890827	0.26-0.25	0
	0.995537	0.25-0.24	2	0.877423	0.25-0.24	0	0.794966	0.25-0.24	0
	0.790857	0.24-0.23	0	0.986499	0.24-0.23	0	0.786368	0.24-0.23	1
	0.999139	0.23-0.22	0	0.990451	0.23-0.22	0	0.837237	0.23-0.22	0
	0.751521	0.22-0.21	0	0.927208	0.22-0.21	0	0.753797	0.22-0.21	0
	0.994434	0.21-0.20	1	0.969941	0.21-0.20	0	0.755313	0.21-0.20	1
	0.993125	0.20-0.19	0	0.965828	0.20-0.19	0	0.964452	0.20-0.19	0
	0.998238	0.19-0.18	1	0.970165	0.19-0.18	0	0.91821	0.19-0.18	0
	0.978219	0.18-0.17	0	0.98472	0.18-0.17	0	0.935378	0.18-0.17	1
	0.997963	0.17-0.16	1	0.970639	0.17-0.16	0	0.886092	0.17-0.16	1
	0.842482	0.16-0.15	1	0.942776	0.16-0.15	0	0.537348	0.16-0.15	0
	0.998593	0.15-0.14	0	0.933998	0.15-0.14	0	0.773292	0.15-0.14	0
	0.806887	0.14-0.13	0	0.975733	0.14-0.13	0	0.894336	0.14-0.13	0
	0.980102	0.13-0.12	0	0.866425	0.13-0.12	0	0.813371	0.13-0.12	0
	0.977708	0.12-0.11	0	0.969399	0.12-0.11	0	0.852403	0.12-0.11	1
	0.988199	0.11-0.10	0	0.964181	0.11-0.10	0	0.896002	0.11-0.10	1
	0.95449	0.10-0.09	0	0.946136	0.10-0.09	0	0.907842	0.10-0.09	1
	0.987508	0.09-0.08	0	0.949689	0.09-0.08	0	0.582762	0.09-0.08	0
	0.814211	0.08-0.07	0	0.999594	0.08-0.07	0	0.677934	0.08-0.07	0
	0.997806	0.07-0.06	0	0.968273	0.07-0.06	0	0.657294	0.07-0.06	0
	0.727107	0.06-0.05	0	0.959803	0.06-0.05	0	0.455642	0.06-0.05	0
	0.71965	0.05-0.04	0	0.994243	0.05-0.04	0	0.749318	0.05-0.04	0
	0.755719	0.05-0.03	1	0.996371	0.05-0.03	0	0.687992	0.05-0.03	1
	0.659459	0.03-0.02	1	0.999693	0.03-0.02	0	0.668333	0.03-0.02	0
	0.753002	0.02-0.01	0	0.99007	0.02-0.01	0	0.727718	0.02-0.01	0
	0.776434	0.01-0	2	0.965074	0.01-0	0	0.879251	0.01-0	0
	0.989219			0.965589			0.891066
	0.98743			0.991932			0.915094
	0.99492			0.993547			0.95864
	0.968834			0.999279			0.932893
	0.994462			0.990042			0.618553
	0.684424			0.947708			0.858835
	0.676651			0.988445			0.825397
	0.714387			0.972469			0.895509
	0.61441			0.973646			0.877126
	0.711532			0.989357			0.502573
	0.999931			0.954307			0.822819
	0.998932			0.937498			0.890498
	0.994615			0.963765			0.888197
	0.999128			0.977616			0.532252
	0.998318			0.996085			0.97594
	0.995766			0.996025			0.977144
	0.998567			0.995168			0.837203
	0.996015			0.996015			0.992446
	0.984944			0.984944			0.717576
	0.989433			0.993224			0.731502
Mean	0.771687			0.967516			0.708428
Sum squares of deviation from mean	10.1145			0.128097			6.35125

## Sheet: S2.3. Wellnhofer measurements
S2.3.
	All measurements in the tabe below are lengths. For more information see Wellnhofer 1970.
	Species	Specimen	Skull	Jaw	Neck	PCRW	Humerus	Radius	mciv	wph 1	wph2	wph3	whp3	Total wingfinger	Femur	Tibia
	P.antiquus	TM 10 341	44	34.7	29.5	24.5	15	19.5	14.3	19.2	17.9	16.2	15	68.3	15.4	19.2
		BSP 1968 I 95		76	70		29.5	41.5	31.5	44	40.5	38	30	152.5	31	44
		Berlin specimen		83			30.5	45	30	48.5	41	37	30.5	157	33	46.5
		BSP AS I 739	108	92	80	63	31.5	47	35	48.5	44.2	37	28.5	158.2	34.7	48.3
		RM St. 18 184	140			90	43.7	60	44	58	57.5	40.5	39	205	45	59
	P. kochi	BSP 1967 I 276	23	15.5	16	20	12.3	15.5	10.5	14.6	12.5	13.2	12.5	52.8	11	13.3
		TM 13 105	25	18.2	15	23	12.8	15.7	10.2	14.8	14.3	13.2	10.5	52.8	10	13.6
		NHMUK 42 736	25.5		17	21	12	14.5	10.5	13.5	13	11.5			10
		PTH 29. III. 1950	25.7	18.7	16	28	14	17	12.5	16.5	15.5	14.1	13.3	59.4	11.8	15.5
		MC 1503	35	26.5	27	30	15.5	18.5	13	18	17.5	16	13.5	65	13.5	17
		BSP 1924 V 1	38	27	21	27	14.5	19	13	17.2	16.8	16.5	10	60.5	13	16.4
		SMNS R 4072	57.5	46	36	42	21.3	28.9	20	27	25.8	23.3	19	95.2	21.5	28
		BSP 1878 VI	68	53.7			25.6	36.5	27	34.6	32.3	27				36
		Berlin specimen	70	57			25	32	22.5	30	29	27	23	109	23	32
		BSP AS V 29	71	58	45	50	23	32	23	31	29	26	21.5	107.5	22	32
		PTH 1962.148	73.5	60.5	50	53	24	30.5	25	32.5	31.5	27.8	23.2	115	24	34
		Solnhofen MM	74	60.5	56	57	26	36.5	28	34	32.5	27	25.5	119	26.8	34
		verloren	80				29	38	28	40	35.5	31.5			25	39
		Obereichstatt	83	66	55	55	26.5	40	27	35	34.3	31.8	26	127.1	29	38.9
		AM 1942	83	67.5	60	57	31	39	29	39	35.5	33.5	27	135	28.5	39.5
		BSP 1937 I 18	83	65	60	63	29	39	27.5	38.5	36.5	32.5	27	134.5	28.5	38.5
		SMNS R 4074	83.5	68.5	64	63	29	38	27	38	37	34	26	135	30	38.6
		SMNS R 404	84	67	53	60	28.5	41.5	30.5	40	36.4	31.5	25.7	133.5	30.3	41.7
		Upsala PIU	84	69	64	69	30	43	30	41	39	34.5			32.5	42
		BSP 1929 I 18	84	70	64
		PTH	87.5	71	65	65	31.7	42.5	31.8	43	41.5	36.5	29	150	32	44
		AC/mm	93	78	69	67.5	32.5	41.5	34.5	44.5	41	35	29	149.5	32	45
		BSP 1883 XVI 1	113.5	92.5	100	81	41	52	43.5	56	53	41	35	185	43.5	55
	Ctenochasma elegans	BSP 1875 XIV 501	33	25	21	33	15	20	16.5	21.3	19.5	15.5	13.8	70.1	12.5	17.5
		BSP 1867 II 1	33.5	25.5	24	30	15	18.2	16.5	19.5	17.8	14.3	12.8	64.4	12.3	17.6
		lost specimen	34			33	14.5	20	16	22	19.5	16	15	72.5	14	19
		PMZ A/III 100	39	29.5	23	34	17	22	18.5	24	21.5	17.3	15.5	78.3	15	20.2
		MBH -	42	36	27	33	16.9	21.5	18.4	24.5	22	17.3	15.5	79.3	15.5	21
		PTH 1950. 33	42.5	33.5	29	38.5	19.2	22	21	26.5	24.1	18.4	17.1	86.1	15.5	21.5
		MBH -	43.5	35	27	36	19.5	23.5	21	27	23.5	18.5	16	85	15.8	22.5
		GIE -	55	45	34	46	24	29	26	32.5	28.5	21.5	18	100.5		27
		BSP 1935 I 24	104	91	69	80	38.5	52.5	35	66	57				35	55
